# Supplementary material for: Synergy between “Probiotic” Carbon Quantum Dots and Ciprofloxacin in Eradicating Infectious Biofilms and Their Biosafety in Mice
Source: Pharmaceutics. 2021 Oct 29;13(11):1809. doi: 10.3390/pharmaceutics13111809 (PMC8620463; doi:10.3390/pharmaceutics13111809)
Supplement: Supplementary file 1 [file pharmaceutics-13-01809-s001.zip]

Archive with 1 entries (1 files):
- pharmaceutics-1409202-supplementary.pdf
